# Supplementary material for: Association between testosterone and cancers risk in women: a two-sample Mendelian randomization study
Source: Discov Oncol. 2023 Nov 4;14:198. doi: 10.1007/s12672-023-00811-2 (PMC10625503; doi:10.1007/s12672-023-00811-2)
Supplement: Supplementary file 1 — Additional file 1: Table S1. ICD-10 diagnosis codes for ten cancers. Table S2. Summary of data source of different Traits. Table S3. Characteristics of bioavailable testosterone (BT) associated instrumental variants (IVs). Table S4. Characteristics of total testosterone (TT) associated instrumental variants (IVs). Table S5. The instrumental variants (IVs) selected for bioavailable testosterone (BT) to perform Mendelian randomization analysis with multiple cancers risk in cancer-specific GWAS. Table S6. The instrumental variants (IVs) selected for total testosterone (TT) to perform Mendelian randomization analysis with multiple cancers risk in cancer-specific GWAS. Table S7. Mendelian randomization (MR) analysis for the associations of bioavailable testosterone (BT) with cancers risk in cancer-specific GWAS. Table S8. Mendelian randomization (MR) analysis for the associations of total testosterone (TT) with cancers risk in cancer-specific GWAS. Table S9. Sensitivity analysis of mendelian randomization analysis of bioavailable testosterone (BT) on different types of cancer. Table S10. Sensitivity analysis of mendelian randomization analysis of total testosterone (TT) on different types of cancer. Table S11. Further validation of mendelian randomization (MR) analysis for the associations of bioavailable testosterone (BT) with cancers risk in cancer-specific GWAS. Table S12. Further validation of mendelian randomization (MR) analysis for the associations of total testosterone (TT) with cancers risk in cancer-specific GWAS. [file 12672_2023_811_MOESM1_ESM.xlsx]

## Sheet: Datasheet
Supplementary Tables:
Table 1: ICD-10 diagnosis codes for ten cancers.
Table 2: Summary of data source of different Traits.
Table 3: Characteristics of bioavailable testosterone (BT) associated instrumental variants (IVs).
Table 4: Characteristics of total testosterone (TT) associated instrumental variants (IVs).
Table 5: The instrumental variants (IVs) selected for bioavailable testosterone (BT) to perform Mendelian randomization analysis with multiple cancers risk in cancer-specific GWAS.
Table 6: The instrumental variants (IVs) selected for total testosterone (TT) to perform Mendelian randomization analysis with multiple cancers risk in cancer-specific GWAS.
Table 7: Mendelian randomization (MR) analysis for the associations of bioavailable testosterone (BT) with cancers risk in cancer-specific GWAS.
Table 8: Mendelian randomization (MR) analysis for the associations of total testosterone (TT) with cancers risk in cancer-specific GWAS.
Table 9: Sensitivity analysis of mendelian randomization analysis of bioavailable testosterone (BT) on different types of cancer.
Table 10: Sensitivity analysis of mendelian randomization analysis of total testosterone (TT) on different types of cancer.
Table 11: Further validation of mendelian randomization (MR) analysis for the associations of bioavailable testosterone (BT) with cancers risk in cancer-specific GWAS.
Table 12:Further validation of mendelian randomization (MR) analysis for the associations of total testosterone (TT) with cancers risk in cancer-specific GWAS.

## Sheet: Table 1
Table 1: ICD-10 diagnosis codes for ten cancers.
Cancer type	ICD-10 codes
Breast cancer	C50
Ovarian cancer	C56
Cervical cancer	C53
Endometrial cancer	C54
Bladder cancer	C67
Kidney cancer	C64
Thyroid cancer	C73
Stomach cancer	C16
Liver and bile duct cancer	C22, C24
Cancer of skin	C43, C44

## Sheet: Table 2
Table 2: Summary of data source of different Traits.
GWAS_ID	Traits	Consortium	Number of cases	Number of controls	Sample size	Number of SNPs	Population	Year	Sex
ieu-b-4864	Total Testosterone	/	/	/	199569	12321875	European	2020	Females
ieu-b-4869	Bioavailable Testosterone	/	/	/	180386	12321875	European	2020	Females
ieu-a-1126	Breast cancer	BCAC	122977	105974	228951	10680257	European	2017	Females
ieu-a-1120	Ovarian cancer	OCAC	25509	40941	66450	/	European	2017	Females
ieu-b-4876	Cervical cancer	/	563	198523	199086	8506261	European	2021	Females
ebi-a-GCST006464	Endometrial cancer	/	12906	108979	121885	9470555	European	2018	/
ukb-b-8193	Bladder cancer	MRC-IEU	1101	461832	462933	9851867	European	2018	Males and Females
finn-b-C3_KIDNEY_NOTRENALPELVIS	Kidney cancer	Finngen	971	217821	/	16380466	European	2021	Males and Females
ieu-a-1082	Thyroid cancer	/	649	431	1080	572028	European	2013	Males and Females
finn-b-C3_STOMACH	Stomach cancer	Finngen	633	218159	/	16380466	European	2021	Males and Females
ieu-b-4915	Liver and bile duct cancer	UK Biobank	350	372016	372366	7687713	European	2021	Males and Females
ukb-d-C_SKIN	Cancer of skin	Neale lab	16531	344663	361194	13586589	European	2018	Males and Females

## Sheet: Table 3
Table 3: Characteristics of bioavailable testosterone (BT) associated instrumental variants (IVs).
SNP	Chr	Beta	SE	EAF	Effect_allele	Other_allele	P-value	Sample size	F statistics
rs1989147	1	-0.0296635	0.00420903	0.191549	T	C	1.80011e-12	180386	49.6685
rs114165349	1	0.113801	0.010923	0.023492	C	G	1.99986e-25	180386	108.545
rs351370*	1	0.020678	0.00333627	0.588469	T	C	5.69994e-10	180386	38.4145
rs34837212	1	-0.0278006	0.00335568	0.433999	ATG	A	1.20005e-16	180386	68.6353
rs6603979	1	-0.029713	0.00404309	0.793807	G	A	1.99986e-13	180386	54.009
rs6658835	1	-0.0227204	0.00372822	0.267503	G	A	1.09999e-09	180386	37.1389
rs140584594	1	0.024868	0.00367824	0.729411	G	A	1.39991e-11	180386	45.709
rs2152318	1	0.0425364	0.00380692	0.248455	T	C	5.50047e-29	180386	124.846
rs6684361	1	0.0518862	0.00356414	0.312222	C	T	5.19996e-48	180386	211.931
rs12564492	1	0.0216918	0.00359119	0.702674	A	G	1.5e-09	180386	36.485
rs10925196	1	-0.024532	0.0044901	0.162748	G	A	4.70002e-08	180386	29.8507
rs13022088	2	0.0238104	0.0036887	0.276609	G	A	1.09999e-10	180386	41.6665
rs72785204*	2	0.0267937	0.00343438	0.358755	A	G	6.09958e-15	180386	60.8651
rs590097	2	0.0446706	0.00344979	0.649115	G	T	2.39994e-38	180386	167.671
rs12474344	2	-0.021034	0.00332368	0.569341	G	C	2.5e-10	180386	40.0503
rs10168169	2	0.0315388	0.00428392	0.812834	T	C	1.80011e-13	180386	54.201
rs1515098*	2	0.0220938	0.00351922	0.680595	T	C	3.40001e-10	180386	39.4138
rs143851281	2	-0.0370075	0.00645659	0.069975	C	G	9.90011e-09	180386	32.8529
rs11892043*	2	-0.0247605	0.00369698	0.270814	G	A	2.09991e-11	180386	44.8564
rs13030651	2	-0.0206648	0.00331178	0.550815	A	G	4.39997e-10	180386	38.9349
rs11683263	2	-0.0202728	0.00330826	0.512425	C	T	8.9e-10	180386	37.5516
rs2160348	2	0.0378411	0.00374297	0.735377	C	T	5.00035e-24	180386	102.21
rs62263023	3	0.0389507	0.00573598	0.091085	A	T	1.10002e-11	180386	46.1121
rs74526137	3	-0.0365583	0.00517321	0.114869	G	T	1.59993e-12	180386	49.9404
rs6792725	3	-0.0233073	0.00366925	0.691433	G	A	2.1e-10	180386	40.3487
rs687339*	3	0.0447024	0.00393163	0.772541	T	C	5.90065e-30	180386	129.276
rs2342307	3	-0.0223424	0.00340929	0.614909	G	A	5.60015e-11	180386	42.9469
rs7633673	3	-0.0195032	0.00334083	0.405101	A	G	5.30005e-09	180386	34.0803
rs573833	3	-0.0180552	0.00329658	0.534235	C	T	4.30002e-08	180386	29.997
rs6788984	3	-0.0280531	0.00471919	0.144022	G	A	2.80001e-09	180386	35.3368
rs4368453	3	0.0229104	0.00360363	0.304748	T	C	2e-10	180386	40.4189
rs34072207	4	-0.0279643	0.00391387	0.234381	G	T	8.99912e-13	180386	51.0499
rs4245930	4	-0.0193683	0.00340702	0.631749	A	G	1.29999e-08	180386	32.3172
rs4690098	4	0.030404	0.00394621	0.235217	T	C	1.29987e-14	180386	59.361
rs13150068	4	0.0201889	0.00332332	0.43498	G	A	1.2e-09	180386	36.9046
rs1119209	5	-0.0209684	0.00345766	0.349307	T	C	1.29999e-09	180386	36.7761
rs6865292	5	0.0216135	0.00375101	0.275939	C	T	8.30004e-09	180386	33.2012
rs13153019	5	0.0210857	0.00382266	0.250534	C	T	3.50002e-08	180386	30.426
rs12658172	5	-0.04223	0.00458669	0.156746	C	G	3.40017e-20	180386	84.7702
rs40270	5	0.0246087	0.00392038	0.772364	C	A	3.40001e-10	180386	39.4022
rs168189	5	0.0253209	0.00367695	0.282453	T	C	5.70033e-12	180386	47.4223
rs12189146	5	-0.041275	0.00751323	0.050464	A	G	3.89996e-08	180386	30.1801
rs17677724	5	-0.0244682	0.00446519	0.164371	T	C	4.30002e-08	180386	30.0278
rs4712976*	6	-0.0246305	0.00370879	0.266623	T	C	3.10027e-11	180386	44.1044
rs36221133	6	0.105578	0.014092	0.013715	C	T	6.79986e-14	180386	56.1308
rs2608666	6	0.0188174	0.00331898	0.565321	A	C	1.40001e-08	180386	32.1447
rs34503049	6	0.0212269	0.0033162	0.564708	T	TG	1.5e-10	180386	40.9724
rs111984076	6	-0.0633299	0.0112533	0.022929	G	C	1.79999e-08	180386	31.6707
rs9399469	6	0.027	0.00341245	0.623299	A	T	2.49977e-15	180386	62.603
rs6920820	6	0.097518	0.0146024	0.012775	G	C	2.39994e-11	180386	44.5986
rs415441	6	0.044568	0.00390829	0.771462	T	C	4.00037e-30	180386	130.039
rs1214759	6	0.0249395	0.00352413	0.678796	G	A	1.50003e-12	180386	50.0808
rs13229619	7	0.0377839	0.00487041	0.130818	A	G	8.60003e-15	180386	60.1842
rs41301394	7	0.0238838	0.00365316	0.283541	T	C	6.20012e-11	180386	42.7434
rs45446698*	7	-0.219201	0.00875686	0.036466	G	T	2.79898e-138	180386	626.597
rs6957987	7	-0.0323792	0.00549106	0.099524	G	A	3.69999e-09	180386	34.7712
rs4506131	7	-0.034343	0.00372556	0.735954	C	G	2.99985e-20	180386	84.9754
rs9642092	7	0.0329669	0.00407025	0.793825	T	C	5.50047e-16	180386	65.6015
rs7464081	8	0.0240802	0.00383768	0.243751	C	T	3.50002e-10	180386	39.3716
rs11774829	8	0.0402262	0.00550287	0.101734	A	T	2.70023e-13	180386	53.4367
rs9987289	8	-0.0380188	0.00567982	0.907809	G	A	2.19989e-11	180386	44.8051
rs272607	8	-0.0261681	0.00362601	0.289736	G	T	5.30029e-13	180386	52.0818
rs1134095	8	-0.0261199	0.00330066	0.553466	A	G	2.49977e-15	180386	62.6241
rs35339118	8	-0.0195068	0.00339833	0.396964	T	C	9.49992e-09	180386	32.9489
rs61237993	9	0.0347395	0.00490616	0.129228	A	G	1.39991e-12	180386	50.1376
rs34156023	9	-0.0194954	0.00333443	0.566735	T	TC	5e-09	180386	34.1839
rs12683780	9	-0.0239569	0.00359721	0.330392	C	A	2.70023e-11	180386	44.3537
rs7047907	9	0.03008	0.00377279	0.742815	A	G	1.59993e-15	180386	63.5668
rs10988819	9	-0.0213541	0.00384897	0.251047	T	A	2.90001e-08	180386	30.7803
rs10817260	9	-0.0304854	0.00428817	0.189151	T	C	1.20005e-12	180386	50.5405
rs61856128	10	-0.04269	0.00364316	0.293043	A	C	1e-31	180386	137.308
rs2243612	10	0.0360246	0.0050408	0.121349	C	T	8.9002e-13	180386	51.0739
rs2801885	10	-0.0225129	0.00373847	0.270178	G	A	1.7e-09	180386	36.2639
rs7896518*	10	-0.036111	0.00335731	0.430286	G	A	5.60015e-27	180386	115.69
rs1171617	10	0.0397079	0.00391092	0.770068	T	G	3.19963e-24	180386	103.085
rs4565819	10	-0.0273388	0.00436195	0.827087	A	G	3.69999e-10	180386	39.2824
rs9527*	10	-0.0306204	0.00385252	0.240143	T	C	1.9002e-15	180386	63.1731
rs11031005	11	0.0312499	0.0047068	0.143719	C	T	3.19963e-11	180386	44.0804
rs11235688	11	-0.0216423	0.00334816	0.415541	A	G	1e-10	180386	41.7825
rs850293	11	0.0418489	0.00524158	0.112206	C	A	1.39991e-15	180386	63.7446
rs312023	11	-0.0218135	0.00330758	0.525886	A	G	4.30031e-11	180386	43.4941
rs80237154	11	0.0639629	0.00668891	0.066177	G	C	1.10002e-21	180386	91.442
rs7395670	11	-0.019848	0.00335832	0.404539	T	C	3.40001e-09	180386	34.9293
rs7139079	12	-0.026197	0.00335052	0.590234	A	G	5.30029e-15	180386	61.1334
rs2954111	12	0.0202389	0.00342932	0.360152	C	T	3.59998e-09	180386	34.8303
rs56196860	12	-0.0643817	0.00953757	0.030573	A	C	1.50003e-11	180386	45.5669
rs10778215	12	0.031568	0.00330469	0.471744	A	T	1.29987e-21	180386	91.25
rs4149056	12	0.0525632	0.00457129	0.152792	C	T	1.29987e-30	180386	132.217
rs4760254	12	-0.0282403	0.00384307	0.239182	C	G	1.99986e-13	180386	53.9985
rs4764883	12	0.0197965	0.00362974	0.713147	T	C	4.90004e-08	180386	29.7458
rs629042	13	0.0407718	0.00338662	0.611987	C	G	2.19989e-33	180386	144.94
rs9543004	13	0.0202839	0.00342982	0.374955	C	T	3.29997e-09	180386	34.9752
rs11621792	14	0.029618	0.00333731	0.452584	T	C	7.00003e-19	180386	78.7623
rs112635299	14	-0.101791	0.0116815	0.020318	T	G	2.90001e-18	180386	75.9314
rs7342537	14	0.0691549	0.0122435	0.01857	G	A	1.6e-08	180386	31.9032
rs17698580	14	0.0248786	0.00379101	0.251199	C	T	5.30029e-11	180386	43.0667
rs28479712	15	0.0353787	0.0034482	0.351783	G	A	1.10002e-24	180386	105.269
rs8031605	15	0.0361579	0.00542337	0.103316	C	G	2.60016e-11	180386	44.4496
rs1898882	15	0.0222389	0.00331435	0.44435	C	G	1.9002e-11	180386	45.0225
rs11856606	15	-0.0362799	0.00496176	0.127107	A	G	2.60016e-13	180386	53.4639
rs56332871	15	-0.0270916	0.00369765	0.275074	A	C	2.39994e-13	180386	53.6806
rs4464040	15	-0.0339158	0.00464611	0.148113	T	C	2.90001e-13	180386	53.2875
rs387212	16	-0.0207621	0.00352452	0.314445	C	T	3.79997e-09	180386	34.701
rs8044524	16	-0.0195707	0.00336669	0.600963	A	G	6.1e-09	180386	33.7914
rs9929088*	16	-0.0202966	0.00355644	0.69012	C	A	1.09999e-08	180386	32.5698
rs58072681	16	0.0772926	0.00638949	0.072362	C	T	1.10002e-33	180386	146.333
rs727428	17	-0.106423	0.00330963	0.556817	C	T	1e-200	180386	1033.98
rs192287715	17	0.0465734	0.00609341	0.081215	A	G	2.09991e-14	180386	58.4191
rs9910990	17	0.0471126	0.00626362	0.07437	C	T	5.40008e-14	180386	56.5748
rs73324348	17	-0.0741915	0.00581788	0.086819	A	G	2.99985e-37	180386	162.622
rs78357146	17	0.0689707	0.0095615	0.030404	G	A	5.50047e-13	180386	52.0328
rs1050541	17	-0.0510715	0.0033992	0.556141	G	T	5.10035e-51	180386	225.738
rs3809868	17	-0.0329375	0.00328855	0.519459	A	G	1.29987e-23	180386	100.316
rs34931250	17	-0.051779	0.00695976	0.059143	T	C	1e-13	180386	55.3501
rs3786432	18	0.0247059	0.00368778	0.723623	T	C	2.09991e-11	180386	44.8819
rs117327231	18	0.133294	0.0107971	0.023796	A	C	5.19996e-35	180386	152.408
rs8093038	18	-0.0350391	0.00551106	0.099979	C	T	2e-10	180386	40.4237
rs8111359	19	-0.0551388	0.00572707	0.093516	T	C	6.09958e-22	180386	92.6936
rs11879227	19	-0.0254213	0.00425261	0.183146	G	A	2.30001e-09	180386	35.7342
rs1688044	19	-0.0393888	0.00659508	0.933368	G	C	2.30001e-09	180386	35.6702
rs55714539*	19	0.0210915	0.00348819	0.343227	C	A	1.5e-09	180386	36.5607
rs6020423	20	-0.0300872	0.00386321	0.238186	T	C	6.79986e-15	180386	60.655
rs62223042*	21	0.0199552	0.00340524	0.37576	G	A	4.60002e-09	180386	34.3413
rs6008259	22	-0.0284517	0.00430882	0.177619	A	G	4.00037e-11	180386	43.6013
rs8184986	22	-0.0284563	0.00487202	0.134054	T	A	5.19996e-09	180386	34.1145
*To address potential confounding factors, we employed the PhenoScanner database (http://www.phenoscanner.medschl.cam.ac.uk) to scrutinize all SNPs. Ultimately, we identified 12 out of the initial 125 SNPs as potential confounders. These SNPs, specifically rs11892043, rs687339, rs4712976, rs45446698, rs7896518, rs9929088, rs55714539, rs62223042, and rs72785204, were associated with body mass inde…

## Sheet: Table 4
Table 4: Characteristics of total testosterone (TT) associated instrumental variants (IVs).
SNP	Chr	Beta	SE	EAF	Effect_allele	Other_allele	P-value	Sample size	F statistics
rs1416685	1	-0.0181722	0.00320131	0.410058	C	G	1.40001e-08	199569	32.2225
rs505237	1	0.0180945	0.00323481	0.615965	G	A	2.19999e-08	199569	31.2893
rs1989147	1	-0.0257622	0.00402565	0.191364	T	C	1.6e-10	199569	40.9538
rs7521867	1	-0.0216021	0.00383093	0.786521	C	T	1.7e-08	199569	31.7968
rs6684361	1	0.0611607	0.00340885	0.312089	C	T	5.60015e-72	199569	321.906
rs12091273	1	-0.0216015	0.00388952	0.204702	T	C	2.80001e-08	199569	30.8444
rs4453027	1	-0.0187358	0.0032145	0.424391	T	G	5.60003e-09	199569	33.9717
rs11370771	1	0.0184878	0.00337922	0.38243	C	CT	4.49997e-08	199569	29.9321
rs35834767	1	-0.0217739	0.00338822	0.314081	A	AT	1.29999e-10	199569	41.298
rs12143068	1	-0.0246428	0.00360971	0.252539	G	A	8.69961e-12	199569	46.6053
rs3118386	1	0.0180973	0.003207	0.399294	C	T	1.7e-08	199569	31.8441
rs11445535	1	-0.0500187	0.00363868	0.750917	C	CA	5.40008e-43	199569	188.963
rs17558745	1	-0.0201411	0.00341965	0.309223	T	C	3.89996e-09	199569	34.6899
rs11683263	2	-0.0178057	0.00316275	0.512373	C	T	1.79999e-08	199569	31.6948
rs11892043*	2	-0.0245709	0.00353304	0.270918	G	A	3.50026e-12	199569	48.3665
rs11683361	2	0.0264912	0.0039906	0.807018	G	C	3.19963e-11	199569	44.0684
rs1260326*	2	0.0280491	0.00321756	0.608239	C	T	2.80027e-18	199569	75.9949
rs11676745	2	0.0209746	0.00332892	0.660983	C	G	2.99999e-10	199569	39.6991
rs2293275	2	-0.0189892	0.00320302	0.577365	C	T	3.09999e-09	199569	35.1475
rs1453373	2	-0.0195434	0.00327848	0.644585	A	G	2.5e-09	199569	35.5349
rs72916919	2	0.0174596	0.00316657	0.497458	G	T	3.50002e-08	199569	30.4012
rs13022088	2	0.0278696	0.00352747	0.27636	G	A	2.80027e-15	199569	62.4216
rs10184382	2	0.0202495	0.00318279	0.446216	T	C	2e-10	199569	40.4774
rs7575635	2	-0.0323923	0.0039782	0.193928	T	C	3.90032e-16	199569	66.2995
rs590097	2	0.0474651	0.0032978	0.649287	G	T	5.70033e-47	199569	207.157
rs13091026	3	0.055697	0.0100101	0.02521	T	C	2.59998e-08	199569	30.959
rs6788984	3	-0.0408146	0.00451461	0.14373	G	A	1.59993e-19	199569	81.7317
rs201111036	3	-0.044193	0.00524128	0.100733	C	T	3.40017e-17	199569	71.0939
rs35169377	3	-0.0186522	0.00335869	0.324346	C	A	2.80001e-08	199569	30.8404
rs1918975	3	-0.0207904	0.00320744	0.595574	T	C	9.09913e-11	199569	42.0154
rs7618363	3	-0.0305355	0.00432142	0.15741	G	C	1.59993e-12	199569	49.9295
rs7633673	3	-0.0212506	0.00319504	0.405397	A	G	2.90001e-11	199569	44.2374
rs2342307	3	-0.0285088	0.00326074	0.615192	G	A	2.29985e-18	199569	76.4409
rs77822621	4	0.0446695	0.00784146	0.042412	T	C	1.2e-08	199569	32.451
rs4245930	4	-0.0234395	0.00325418	0.631101	A	G	5.90065e-13	199569	51.8816
rs11249524	4	-0.0255226	0.00315437	0.454115	C	T	5.90065e-16	199569	65.4673
rs974801	4	0.0233453	0.00325992	0.367299	G	A	8.00018e-13	199569	51.2844
rs246660	5	0.0223277	0.00376338	0.228091	T	C	2.99999e-09	199569	35.1991
rs13153019	5	0.0229443	0.00365609	0.250394	C	T	3.50002e-10	199569	39.3836
rs58282071	5	-0.0506314	0.00745809	0.04734	G	A	1.10002e-11	199569	46.0877
rs17677724	5	-0.0252101	0.00427254	0.164125	T	C	3.59998e-09	199569	34.8158
rs12658172	5	-0.0416447	0.00438517	0.156772	C	G	2.19989e-21	199569	90.1876
rs1119208	5	-0.0260057	0.00330484	0.34923	T	C	3.59998e-15	199569	61.9208
rs784420	5	0.0276032	0.00345106	0.292025	G	A	1.29987e-15	199569	63.9755
rs9686661*	5	-0.0227385	0.00393417	0.199021	T	C	7.49998e-09	199569	33.4055
rs9273138	6	-0.0251856	0.00440267	0.189219	T	G	1.09999e-08	199569	32.7244
rs78816356	6	0.0333871	0.00530437	0.099103	A	G	3.09999e-10	199569	39.6177
rs17649719*	6	-0.0207734	0.00323308	0.384037	C	G	1.29999e-10	199569	41.284
rs9399469	6	0.0256376	0.0032638	0.623635	A	T	4.00037e-15	199569	61.7032
rs36182456	6	0.0518677	0.00380573	0.78172	A	G	2.70023e-42	199569	185.745
rs2261033*	6	0.0266542	0.00315804	0.433135	G	A	3.19963e-17	199569	71.2354
rs1214759	6	0.0324661	0.00336783	0.679056	G	A	5.40008e-22	199569	92.9309
rs928008	6	0.0175667	0.00315747	0.502023	G	A	2.59998e-08	199569	30.9529
rs2344744	6	0.0175729	0.00317656	0.417523	G	T	3.2e-08	199569	30.6036
rs9642092	7	0.0432338	0.0038906	0.79399	T	C	1.10002e-28	199569	123.485
rs34060476	7	0.0438926	0.00459046	0.135375	G	A	1.20005e-21	199569	91.4261
rs76021834	7	0.0196037	0.00346804	0.292127	G	A	1.6e-08	199569	31.9527
rs143764008	7	-0.0245108	0.00379197	0.458789	A	G	1e-10	199569	41.7816
rs55911644	7	-0.0225545	0.00327442	0.359692	A	T	5.70033e-12	199569	47.4458
rs45446698*	7	-0.312449	0.0083647	0.036476	G	T	1e-200	199569	1395.27
rs10866828	8	0.0225307	0.00362035	0.256742	T	C	4.90004e-10	199569	38.7301
rs11774829	8	0.0466002	0.00525458	0.1019	A	T	7.39946e-19	199569	78.6501
rs1134095	8	-0.0363996	0.00315509	0.553618	A	G	8.60003e-31	199569	133.097
rs1788174	8	-0.0187586	0.00322004	0.389472	C	G	5.69994e-09	199569	33.9374
rs12683780	9	-0.0274871	0.00343951	0.330274	C	A	1.29987e-15	199569	63.8653
rs10817260	9	-0.0376605	0.00409337	0.189333	T	C	3.59998e-20	199569	84.6467
rs61237993	9	0.036618	0.00468973	0.129325	A	G	5.79963e-15	199569	60.9668
rs34156023	9	-0.0177615	0.00318759	0.567399	T	TC	2.5e-08	199569	31.0481
rs10822145*	10	0.0236448	0.00314749	0.477824	T	C	5.79963e-14	199569	56.4342
rs1171617	10	0.041289	0.00373885	0.770347	T	G	2.39994e-28	199569	121.953
rs9527*	10	-0.0330583	0.00368164	0.240105	T	C	2.70023e-19	199569	80.6266
rs36032941	10	-0.0555401	0.00349001	0.292362	A	C	5.10035e-57	199569	253.256
rs10882525	10	-0.0193228	0.0033166	0.336913	T	A	5.69994e-09	199569	33.9433
rs2801885	10	-0.0269284	0.00357374	0.269965	G	A	4.90004e-14	199569	56.7774
rs11031005	11	0.0273306	0.00450042	0.143584	C	T	1.29999e-09	199569	36.8801
rs111903103	11	-0.0443855	0.00792843	0.042153	T	C	2.19999e-08	199569	31.3406
rs312023	11	-0.0238637	0.00316332	0.525969	A	G	4.60045e-14	199569	56.9101
rs850294	11	0.0452636	0.00497962	0.114183	T	C	9.8992e-20	199569	82.6239
rs79586456	11	0.0736444	0.00630972	0.067076	A	G	1.80011e-31	199569	136.226
rs7111278	11	-0.0236623	0.00407412	0.181479	A	G	6.29999e-09	199569	33.7323
rs371862	11	-0.0252504	0.00340521	0.30726	T	C	1.20005e-13	199569	54.9856
rs3730074	12	-0.0247295	0.00438838	0.151876	A	C	1.7e-08	199569	31.7557
rs4149056	12	0.0267818	0.00436998	0.152701	C	T	8.9e-10	199569	37.5596
rs629042	13	0.0457678	0.00323938	0.612723	C	G	2.49977e-45	199569	199.616
rs17245822	13	0.0227913	0.00328154	0.374486	C	A	3.80014e-12	199569	48.2373
rs9599996	13	-0.0179544	0.00322886	0.400732	G	T	2.69998e-08	199569	30.9203
rs61964100	13	-0.0535352	0.00887575	0.032839	T	G	1.6e-09	199569	36.3805
rs12436785	14	0.0290759	0.00318676	0.419242	C	T	7.19946e-20	199569	83.2468
rs7342537	14	0.0871654	0.011695	0.018599	G	A	9.09913e-14	199569	55.5505
rs1296527	14	-0.0252366	0.00448333	0.143278	C	T	1.79999e-08	199569	31.6855
rs5813801	15	0.0256817	0.00375596	0.748123	C	CT	8.10028e-12	199569	46.7526
rs4464040	15	-0.0405937	0.00443873	0.148196	T	C	5.90065e-20	199569	83.6373
rs201164330	15	-0.0484235	0.00330288	0.648867	ATAG	A	1.10002e-48	199569	214.945
rs71132176	15	-0.0231329	0.003154	0.480199	G	GT	2.19989e-13	199569	53.7944
rs78865787	16	-0.0581436	0.00868934	0.033811	G	A	2.19989e-11	199569	44.7744
rs67128646	16	0.0229157	0.00361809	0.252906	C	A	2.39999e-10	199569	40.1151
rs58072681	16	0.0895985	0.00609963	0.072484	C	T	7.59976e-49	199569	215.772
rs62037565	16	0.0209728	0.00373362	0.232019	A	C	1.89998e-08	199569	31.5539
rs8044524	16	-0.0240018	0.00321801	0.60121	A	G	8.69961e-14	199569	55.6305
rs3933469	17	0.025603	0.00356876	0.268335	A	G	7.29962e-13	199569	51.4692
rs34931250	17	-0.0440774	0.00667115	0.058979	T	C	3.90032e-11	199569	43.6547
rs10852974	17	-0.0189962	0.00325442	0.621293	C	G	5.30005e-09	199569	34.0711
rs117327231	18	0.144653	0.0103323	0.023715	A	C	1.59993e-44	199569	196.002
rs8093038	18	-0.0442243	0.00526395	0.100013	C	T	4.40048e-17	199569	70.5827
rs76505784	18	-0.0687077	0.00902254	0.032487	C	T	2.60016e-14	199569	57.99
rs3786432	18	0.0205054	0.00352498	0.723632	T	C	5.99998e-09	199569	33.8394
rs4804181	19	-0.0343441	0.00382471	0.777483	A	C	2.70023e-19	199569	80.632
rs75287599	19	0.036683	0.00587387	0.078047	T	C	4.20001e-10	199569	39.0015
rs11673591	19	-0.0269222	0.00361847	0.746085	T	A	1e-13	199569	55.3568
rs8111359	19	-0.0610807	0.0054744	0.093472	T	C	6.59933e-29	199569	124.49
rs1889236	20	-0.0325784	0.00374435	0.230158	T	C	3.29989e-18	199569	75.7019
rs2142361	21	-0.0278877	0.00472977	0.872389	G	C	3.69999e-09	199569	34.7652
rs9611014	22	-0.0215928	0.00387505	0.214847	T	C	2.5e-08	199569	31.0501
rs6008259	22	-0.0288927	0.00411974	0.17752	A	G	2.29985e-12	199569	49.1854
*To address potential confounding factors, we employed the PhenoScanner database (http://www.phenoscanner.medschl.cam.ac.uk) to scrutinize all SNPs. Ultimately, we identified 8 out of the initial 114 SNPs as potential confounders. These SNPs, specifically rs11892043, rs45446698, and rs10822145, were associated with body mass index. Additionally, rs9527 and rs2261033 were correlated with smoking, …

## Sheet: Table 5
Table 5: The instrumental variants (IVs) selected for bioavailable testosterone (BT) to perform Mendelian randomization analysis with multiple cancers risk in cancer-specific GWAS.
Breast cancer	Ovarian cancer	Cervical cancer	Endometrial cancer	Bladder cancer	Kidney cancer	Thyroid cancer	Stomach cancer	Liver and bile duct cancer	Cancer of skin
rs10168169	rs10168169	rs10168169	rs10168169	rs1050541	rs10168169	rs1050541	rs10168169	rs10168169	rs10168169
rs1050541	rs1050541	rs1050541	rs1050541	rs1119209	rs1050541	rs10817260	rs1050541	rs1050541	rs1050541
rs10817260	rs10817260	rs10817260	rs10817260	rs11235688	rs10817260	rs11031005	rs10817260	rs10817260	rs10817260
rs10925196	rs10925196	rs10925196	rs10925196	rs1134095	rs10925196	rs1119209	rs10925196	rs10925196	rs10925196
rs10988819	rs10988819	rs10988819	rs10988819	rs11621792	rs10988819	rs11235688	rs10988819	rs10988819	rs10988819
rs11031005	rs11031005	rs11031005	rs11031005	rs11683263	rs11031005	rs1134095	rs11031005	rs11031005	rs11031005
rs1119209	rs1119209	rs1119209	rs1119209	rs1214759	rs1119209	rs1171617	rs1119209	rs1119209	rs1119209
rs111984076	rs111984076	rs111984076	rs111984076	rs12683780	rs111984076	rs11856606	rs111984076	rs11235688	rs111984076
rs11235688	rs11235688	rs11235688	rs11235688	rs13030651	rs11235688	rs11879227	rs11235688	rs1134095	rs11235688
rs112635299	rs112635299	rs1134095	rs112635299	rs13150068	rs112635299	rs1214759	rs112635299	rs11621792	rs112635299
rs1134095	rs1134095	rs114165349	rs1134095	rs2342307	rs1134095	rs12189146	rs1134095	rs11683263	rs1134095
rs114165349	rs114165349	rs11621792	rs114165349	rs2608666	rs114165349	rs12683780	rs114165349	rs1171617	rs114165349
rs11621792	rs11621792	rs11683263	rs11621792	rs28479712	rs11621792	rs13022088	rs11621792	rs11774829	rs11621792
rs11683263	rs11683263	rs1171617	rs11683263	rs2954111	rs11683263	rs13030651	rs11683263	rs11856606	rs11683263
rs1171617	rs1171617	rs117327231	rs1171617	rs312023	rs1171617	rs13150068	rs1171617	rs11879227	rs1171617
rs117327231	rs117327231	rs11774829	rs117327231	rs35339118	rs117327231	rs13153019	rs117327231	rs1214759	rs117327231
rs11774829	rs11774829	rs11856606	rs11774829	rs3809868	rs11774829	rs143851281	rs11774829	rs12189146	rs11774829
rs11856606	rs11856606	rs11879227	rs11856606	rs387212	rs11856606	rs168189	rs11856606	rs12564492	rs11856606
rs11879227	rs11879227	rs1214759	rs11879227	rs4245930	rs11879227	rs1688044	rs11879227	rs12658172	rs11879227
rs1214759	rs1214759	rs12189146	rs1214759	rs573833	rs1214759	rs17698580	rs1214759	rs12683780	rs1214759
rs12189146	rs12189146	rs12564492	rs12189146	rs590097	rs12189146	rs2243612	rs12189146	rs13022088	rs12189146
rs12564492	rs12564492	rs12658172	rs12564492	rs629042	rs12564492	rs2608666	rs12564492	rs13030651	rs12564492
rs12658172	rs12658172	rs12683780	rs12658172	rs7139079	rs12658172	rs2954111	rs12658172	rs13150068	rs12658172
rs12683780	rs12683780	rs13022088	rs12683780	rs727428	rs12683780	rs35339118	rs12683780	rs13153019	rs12683780
rs13022088	rs13022088	rs13030651	rs13022088	rs7395670	rs13022088	rs3786432	rs13022088	rs13229619	rs13022088
rs13030651	rs13030651	rs13150068	rs13030651	rs7633673	rs13030651	rs387212	rs13030651	rs140584594	rs13030651
rs13150068	rs13150068	rs13153019	rs13150068	rs8044524	rs13150068	rs41301394	rs13150068	rs143851281	rs13150068
rs13153019	rs13153019	rs13229619	rs13153019	rs9399469	rs13153019	rs4149056	rs13153019	rs168189	rs13153019
rs13229619	rs13229619	rs140584594	rs13229619	rs9543004	rs13229619	rs415441	rs13229619	rs1688044	rs13229619
rs140584594	rs140584594	rs143851281	rs143851281		rs143851281	rs4245930	rs143851281	rs17677724	rs140584594
rs143851281	rs143851281	rs168189	rs168189		rs168189	rs4368453	rs168189	rs17698580	rs143851281
rs168189	rs168189	rs1688044	rs1688044		rs1688044	rs4690098	rs1688044	rs192287715	rs168189
rs1688044	rs1688044	rs17677724	rs17677724		rs17677724	rs4760254	rs17677724	rs1989147	rs1688044
rs17677724	rs17677724	rs17698580	rs17698580		rs17698580	rs4764883	rs17698580	rs2152318	rs17677724
rs17698580	rs17698580	rs192287715	rs192287715		rs192287715	rs590097	rs192287715	rs2160348	rs17698580
rs192287715	rs192287715	rs1989147	rs1989147		rs1989147	rs6008259	rs1989147	rs2243612	rs192287715
rs1989147	rs1989147	rs2152318	rs2152318		rs2152318	rs6020423	rs2152318	rs2342307	rs1989147
rs2152318	rs2152318	rs2160348	rs2160348		rs2160348	rs6603979	rs2160348	rs2608666	rs2152318
rs2160348	rs2160348	rs2243612	rs2243612		rs2243612	rs6658835	rs2243612	rs272607	rs2160348
rs2243612	rs2243612	rs2342307	rs2342307		rs2342307	rs6684361	rs2342307	rs2801885	rs2243612
rs2342307	rs2342307	rs2608666	rs2608666		rs2608666	rs6788984	rs2608666	rs28479712	rs2342307
rs2608666	rs2608666	rs272607	rs272607		rs272607	rs6792725	rs272607	rs2954111	rs2608666
rs272607	rs272607	rs2801885	rs2801885		rs2801885	rs6865292	rs2801885	rs312023	rs272607
rs2801885	rs2801885	rs28479712	rs28479712		rs28479712	rs6957987	rs28479712	rs34072207	rs2801885
rs28479712	rs28479712	rs2954111	rs2954111		rs2954111	rs7047907	rs2954111	rs34156023	rs28479712
rs312023	rs312023	rs312023	rs312023		rs312023	rs7139079	rs312023	rs34503049	rs2954111
rs34072207	rs34072207	rs34072207	rs34072207		rs34072207	rs727428	rs34072207	rs34837212	rs312023
rs34156023	rs34156023	rs34156023	rs34156023		rs34156023	rs7395670	rs34156023	rs34931250	rs34072207
rs34503049	rs34503049	rs34503049	rs34503049		rs34503049	rs7633673	rs34503049	rs35339118	rs34156023
rs34837212	rs34837212	rs34837212	rs34837212		rs34837212	rs8031605	rs34837212	rs3786432	rs34503049
rs34931250	rs34931250	rs34931250	rs34931250		rs34931250	rs8044524	rs34931250	rs3809868	rs34837212
rs35339118	rs35339118	rs35339118	rs35339118		rs35339118	rs9543004	rs35339118	rs387212	rs34931250
rs36221133	rs36221133	rs3786432	rs36221133		rs36221133	rs9642092	rs36221133	rs40270	rs35339118
rs3786432	rs3786432	rs3809868	rs3786432		rs3786432		rs3786432	rs41301394	rs36221133
rs3809868	rs3809868	rs387212	rs3809868		rs3809868		rs3809868	rs4149056	rs3786432
rs387212	rs387212	rs40270	rs387212		rs387212		rs387212	rs415441	rs3809868
rs40270	rs40270	rs41301394	rs40270		rs40270		rs40270	rs4245930	rs387212
rs41301394	rs41301394	rs4149056	rs41301394		rs41301394		rs41301394	rs4368453	rs40270
rs415441	rs415441	rs415441	rs4149056		rs4149056		rs4149056	rs4464040	rs41301394
rs4245930	rs4245930	rs4245930	rs415441		rs415441		rs415441	rs4506131	rs4149056
rs4368453	rs4368453	rs4368453	rs4245930		rs4245930		rs4245930	rs4565819	rs415441
rs4464040	rs4464040	rs4464040	rs4368453		rs4368453		rs4368453	rs4690098	rs4245930
rs4506131	rs4506131	rs4506131	rs4464040		rs4464040		rs4464040	rs4760254	rs4368453
rs4565819	rs4565819	rs4565819	rs4506131		rs4506131		rs4506131	rs4764883	rs4464040
rs4690098	rs4690098	rs4690098	rs4565819		rs4565819		rs4565819	rs56332871	rs4506131
rs56332871	rs56332871	rs4760254	rs4690098		rs4690098		rs4690098	rs573833	rs4565819
rs573833	rs573833	rs4764883	rs4760254		rs4760254		rs4760254	rs58072681	rs4690098
rs58072681	rs58072681	rs56196860	rs4764883		rs4764883		rs4764883	rs590097	rs4760254
rs590097	rs590097	rs56332871	rs56196860		rs56196860		rs56196860	rs6008259	rs4764883
rs6008259	rs6008259	rs573833	rs56332871		rs56332871		rs56332871	rs6020423	rs56196860
rs6020423	rs6020423	rs58072681	rs573833		rs573833		rs573833	rs61237993	rs56332871
rs61237993	rs61237993	rs590097	rs58072681		rs58072681		rs58072681	rs61856128	rs573833
rs61856128	rs61856128	rs6008259	rs590097		rs590097		rs590097	rs62263023	rs58072681
rs62263023	rs62263023	rs6020423	rs6008259		rs6008259		rs6008259	rs629042	rs590097
rs629042	rs629042	rs61237993	rs6020423		rs6020423		rs6020423	rs6603979	rs6008259
rs6603979	rs6603979	rs61856128	rs61237993		rs61237993		rs61237993	rs6658835	rs6020423
rs6658835	rs6658835	rs62263023	rs61856128		rs61856128		rs61856128	rs6684361	rs61237993
rs6684361	rs6684361	rs629042	rs62263023		rs62263023		rs62263023	rs6788984	rs61856128
rs6788984	rs6788984	rs6603979	rs629042		rs6603979		rs6603979	rs6792725	rs62263023
rs6792725	rs6792725	rs6658835	rs6603979		rs6658835		rs6658835	rs6865292	rs629042
rs6865292	rs6865292	rs6684361	rs6658835		rs6684361		rs6684361	rs6957987	rs6603979
rs6957987	rs6957987	rs6788984	rs6684361		rs6788984		rs6788984	rs7047907	rs6658835
rs7047907	rs7047907	rs6792725	rs6788984		rs6792725		rs6792725	rs7139079	rs6684361
rs727428	rs727428	rs6865292	rs6792725		rs6865292		rs6865292	rs727428	rs6788984
rs73324348	rs73324348	rs6957987	rs6865292		rs6957987		rs6920820	rs73324348	rs6792725
rs7342537	rs7342537	rs7047907	rs6957987		rs7047907		rs6957987	rs7395670	rs6865292
rs7395670	rs7395670	rs7139079	rs7047907		rs7139079		rs7047907	rs74526137	rs6920820
rs74526137	rs74526137	rs727428	rs7139079		rs727428		rs7139079	rs7464081	rs6957987
rs7464081	rs7464081	rs73324348	rs727428		rs73324348		rs727428	rs7633673	rs7047907
rs7633673	rs7633673	rs7395670	rs73324348		rs7395670		rs73324348	rs80237154	rs7139079
rs78357146	rs78357146	rs74526137	rs7342537		rs74526137		rs7395670	rs8031605	rs727428
rs80237154	rs80237154	rs7464081	rs7395670		rs7464081		rs74526137	rs8044524	rs73324348
rs8031605	rs8031605	rs7633673	rs74526137		rs7633673		rs7464081	rs8093038	rs7342537
rs8044524	rs8044524	rs78357146	rs7464081		rs78357146		rs7633673	rs8111359	rs7395670
rs8093038	rs8093038	rs80237154	rs7633673		rs80237154		rs78357146	rs8184986	rs74526137
rs8111359	rs8111359	rs8031605	rs78357146		rs8031605		rs80237154	rs850293	rs7464081
rs8184986	rs8184986	rs8044524	rs80237154		rs8044524		rs8031605	rs9399469	rs7633673
rs850293	rs850293	rs8093038	rs8031605		rs8093038		rs8044524	rs9543004	rs78357146
rs9399469	rs9399469	rs8111359	rs8044524		rs8111359		rs8093038	rs9642092	rs80237154
rs9543004	rs9543004	rs8184986	rs8093038		rs8184986		rs8111359	rs9910990	rs8031605
rs9642092	rs9642092	rs850293	rs8111359		rs850293		rs8184986	rs9987289	rs8044524
rs9910990	rs9910990	rs9399469	rs8184986		rs9543004		rs850293		rs8093038
rs9987289	rs9987289	rs9543004	rs850293		rs9642092		rs9543004		rs8111359
		rs9642092	rs9399469		rs9910990		rs9642092		rs8184986
		rs9910990	rs9543004		rs9987289		rs9910990		rs850293
		rs9987289	rs9642092				rs9987289		rs9399469
			rs9910990						rs9543004
			rs9987289						rs9642092
									rs9910990
									rs9987289

## Sheet: Table 6
Table 6: The instrumental variants (IVs) selected for total testosterone (TT) to perform Mendelian randomization analysis with multiple cancers risk in cancer-specific GWAS.
Breast cancer	Ovarian cancer	Cervical cancer	Endometrial cancer	Bladder cancer	Kidney cancer	Thyroid cancer	Stomach cancer	Liver and bile duct cancer	Cancer of skin
rs10184382	rs10184382	rs10184382	rs10184382	rs10184382	rs10184382	rs10817260	rs10184382	rs10184382	rs10184382
rs10817260	rs10817260	rs10817260	rs10817260	rs10852974	rs10817260	rs11031005	rs10817260	rs10817260	rs10817260
rs10852974	rs10852974	rs10852974	rs10852974	rs10882525	rs10852974	rs1119208	rs10852974	rs10852974	rs10852974
rs10866828	rs10866828	rs10866828	rs10866828	rs1119208	rs10866828	rs11249524	rs10866828	rs10866828	rs10866828
rs10882525	rs10882525	rs10882525	rs10882525	rs11249524	rs10882525	rs1134095	rs10882525	rs10882525	rs10882525
rs11031005	rs11031005	rs11031005	rs11031005	rs1134095	rs11031005	rs11673591	rs11031005	rs11031005	rs11031005
rs111903103	rs111903103	rs111903103	rs111903103	rs11676745	rs111903103	rs11683361	rs111903103	rs111903103	rs111903103
rs1119208	rs1119208	rs1119208	rs1119208	rs11683263	rs1119208	rs1171617	rs1119208	rs1119208	rs1119208
rs11249524	rs11249524	rs11249524	rs11249524	rs1214759	rs11249524	rs12143068	rs11249524	rs11249524	rs11249524
rs1134095	rs1134095	rs1134095	rs1134095	rs12436785	rs1134095	rs1214759	rs1134095	rs1134095	rs1134095
rs11370771	rs11370771	rs11370771	rs11673591	rs12683780	rs11673591	rs12436785	rs11673591	rs11370771	rs11673591
rs11445535	rs11445535	rs11445535	rs11676745	rs1416685	rs11676745	rs12683780	rs11676745	rs11445535	rs11676745
rs11673591	rs11673591	rs11673591	rs11683263	rs1453373	rs11683263	rs1296527	rs11683263	rs11673591	rs11683263
rs11676745	rs11676745	rs11676745	rs11683361	rs17245822	rs11683361	rs13022088	rs11683361	rs11676745	rs11683361
rs11683263	rs11683263	rs11683263	rs1171617	rs1788174	rs1171617	rs13153019	rs1171617	rs11683263	rs1171617
rs11683361	rs11683361	rs11683361	rs117327231	rs1918975	rs117327231	rs17245822	rs117327231	rs11683361	rs117327231
rs1171617	rs1171617	rs1171617	rs11774829	rs2293275	rs11774829	rs17558745	rs11774829	rs1171617	rs11774829
rs117327231	rs117327231	rs117327231	rs12091273	rs2342307	rs12091273	rs1889236	rs12091273	rs11774829	rs12091273
rs11774829	rs11774829	rs11774829	rs12143068	rs2344744	rs12143068	rs1918975	rs12143068	rs12091273	rs12143068
rs12091273	rs12091273	rs12091273	rs1214759	rs3118386	rs1214759	rs2293275	rs1214759	rs12143068	rs1214759
rs12143068	rs12143068	rs12143068	rs12436785	rs312023	rs12436785	rs3118386	rs12436785	rs1214759	rs12436785
rs1214759	rs1214759	rs1214759	rs12658172	rs35169377	rs12658172	rs34060476	rs12658172	rs12436785	rs12658172
rs12436785	rs12436785	rs12436785	rs12683780	rs4245930	rs12683780	rs35169377	rs12683780	rs12658172	rs12683780
rs12658172	rs12658172	rs12658172	rs1296527	rs4453027	rs1296527	rs36182456	rs1296527	rs12683780	rs1296527
rs12683780	rs12683780	rs12683780	rs13022088	rs505237	rs13022088	rs371862	rs13022088	rs1296527	rs13022088
rs1296527	rs1296527	rs1296527	rs13091026	rs55911644	rs13091026	rs3786432	rs13091026	rs13022088	rs13091026
rs13022088	rs13022088	rs13022088	rs13153019	rs590097	rs13153019	rs4149056	rs13153019	rs13153019	rs13153019
rs13091026	rs13091026	rs13091026	rs1416685	rs629042	rs1416685	rs4245930	rs1416685	rs1416685	rs1416685
rs13153019	rs13153019	rs13153019	rs143764008	rs72916919	rs1453373	rs505237	rs1453373	rs143764008	rs1453373
rs1416685	rs143764008	rs1416685	rs1453373	rs7633673	rs17245822	rs590097	rs17245822	rs1453373	rs17245822
rs143764008	rs1453373	rs143764008	rs17245822	rs8044524	rs17558745	rs6008259	rs17558745	rs17245822	rs17558745
rs1453373	rs17245822	rs1453373	rs17558745	rs928008	rs17677724	rs62037565	rs17677724	rs17558745	rs17677724
rs17245822	rs17558745	rs17245822	rs17677724	rs9399469	rs1788174	rs6684361	rs1788174	rs17677724	rs1788174
rs17558745	rs17677724	rs17558745	rs1788174	rs9599996	rs1889236	rs67128646	rs1889236	rs1788174	rs1889236
rs17677724	rs1788174	rs17677724	rs1889236	rs974801	rs1918975	rs6788984	rs1918975	rs1889236	rs1918975
rs1788174	rs1889236	rs1788174	rs1918975		rs1989147	rs7111278	rs1989147	rs1918975	rs1989147
rs1889236	rs1918975	rs1889236	rs1989147		rs2142361	rs72916919	rs2142361	rs1989147	rs2142361
rs1918975	rs1989147	rs1918975	rs2142361		rs2293275	rs7521867	rs2293275	rs201111036	rs2293275
rs1989147	rs2142361	rs1989147	rs2293275		rs2342307	rs76021834	rs2342307	rs201164330	rs2342307
rs2142361	rs2293275	rs201111036	rs2342307		rs2344744	rs7633673	rs2344744	rs2142361	rs2344744
rs2293275	rs2342307	rs201164330	rs2344744		rs246660	rs784420	rs246660	rs2293275	rs246660
rs2342307	rs2344744	rs2142361	rs246660		rs2801885	rs8044524	rs2801885	rs2342307	rs2801885
rs2344744	rs246660	rs2293275	rs2801885		rs3118386	rs928008	rs3118386	rs2344744	rs3118386
rs246660	rs2801885	rs2342307	rs3118386		rs312023	rs9642092	rs312023	rs246660	rs312023
rs2801885	rs3118386	rs2344744	rs312023		rs34060476	rs974801	rs34060476	rs2801885	rs34060476
rs3118386	rs312023	rs246660	rs34060476		rs34156023		rs34156023	rs3118386	rs34156023
rs312023	rs34060476	rs2801885	rs34156023		rs34931250		rs34931250	rs312023	rs34931250
rs34060476	rs34156023	rs3118386	rs34931250		rs35169377		rs35169377	rs34060476	rs35169377
rs34156023	rs34931250	rs312023	rs35169377		rs36032941		rs36032941	rs34156023	rs35834767
rs34931250	rs35169377	rs34060476	rs35834767		rs36182456		rs36182456	rs34931250	rs36032941
rs35169377	rs35834767	rs34156023	rs36032941		rs371862		rs371862	rs35169377	rs36182456
rs35834767	rs36032941	rs34931250	rs36182456		rs3730074		rs3730074	rs35834767	rs371862
rs36032941	rs36182456	rs35169377	rs371862		rs3786432		rs3786432	rs36032941	rs3730074
rs36182456	rs371862	rs35834767	rs3730074		rs3933469		rs3933469	rs36182456	rs3786432
rs371862	rs3786432	rs36032941	rs3786432		rs4149056		rs4149056	rs371862	rs3933469
rs3786432	rs3933469	rs36182456	rs3933469		rs4245930		rs4245930	rs3730074	rs4149056
rs3933469	rs4245930	rs371862	rs4149056		rs4453027		rs4453027	rs3786432	rs4245930
rs4245930	rs4453027	rs3730074	rs4245930		rs4464040		rs4464040	rs3933469	rs4453027
rs4453027	rs4464040	rs3786432	rs4453027		rs4804181		rs4804181	rs4149056	rs4464040
rs4464040	rs4804181	rs3933469	rs4464040		rs505237		rs505237	rs4245930	rs4804181
rs4804181	rs505237	rs4149056	rs4804181		rs58072681		rs58072681	rs4453027	rs505237
rs505237	rs55911644	rs4245930	rs505237		rs58282071		rs58282071	rs4464040	rs55911644
rs55911644	rs58072681	rs4453027	rs55911644		rs590097		rs590097	rs4804181	rs58072681
rs58072681	rs58282071	rs4464040	rs58072681		rs6008259		rs6008259	rs505237	rs5813801
rs58282071	rs590097	rs4804181	rs5813801		rs61237993		rs61237993	rs55911644	rs58282071
rs590097	rs6008259	rs505237	rs58282071		rs61964100		rs61964100	rs58072681	rs590097
rs6008259	rs61237993	rs55911644	rs590097		rs62037565		rs62037565	rs5813801	rs6008259
rs61237993	rs61964100	rs58072681	rs6008259		rs6684361		rs6684361	rs58282071	rs61237993
rs61964100	rs62037565	rs5813801	rs61237993		rs67128646		rs67128646	rs590097	rs61964100
rs62037565	rs629042	rs58282071	rs61964100		rs6788984		rs6788984	rs6008259	rs62037565
rs629042	rs6684361	rs590097	rs62037565		rs7111278		rs7111278	rs61237993	rs629042
rs6684361	rs67128646	rs6008259	rs629042		rs71132176		rs71132176	rs62037565	rs6684361
rs67128646	rs6788984	rs61237993	rs6684361		rs72916919		rs72916919	rs629042	rs67128646
rs6788984	rs7111278	rs61964100	rs67128646		rs7521867		rs7521867	rs6684361	rs6788984
rs7111278	rs71132176	rs62037565	rs6788984		rs75287599		rs75287599	rs67128646	rs7111278
rs71132176	rs72916919	rs629042	rs7111278		rs7575635		rs7575635	rs6788984	rs71132176
rs72916919	rs7342537	rs6684361	rs71132176		rs76021834		rs76021834	rs7111278	rs72916919
rs7342537	rs7521867	rs67128646	rs72916919		rs7618363		rs7618363	rs71132176	rs7342537
rs7521867	rs75287599	rs6788984	rs7342537		rs7633673		rs7633673	rs72916919	rs7521867
rs75287599	rs7575635	rs7111278	rs7521867		rs76505784		rs76505784	rs7521867	rs75287599
rs7575635	rs76021834	rs71132176	rs75287599		rs77822621		rs77822621	rs75287599	rs7575635
rs76021834	rs7618363	rs72916919	rs7575635		rs784420		rs784420	rs7575635	rs76021834
rs7618363	rs7633673	rs7521867	rs76021834		rs78816356		rs78816356	rs76021834	rs7618363
rs7633673	rs76505784	rs75287599	rs7618363		rs78865787		rs78865787	rs7618363	rs7633673
rs76505784	rs77822621	rs7575635	rs7633673		rs79586456		rs79586456	rs7633673	rs76505784
rs77822621	rs784420	rs76021834	rs76505784		rs8044524		rs8044524	rs77822621	rs77822621
rs784420	rs78816356	rs7618363	rs77822621		rs8093038		rs8093038	rs784420	rs784420
rs78816356	rs78865787	rs7633673	rs784420		rs8111359		rs8111359	rs78816356	rs78816356
rs78865787	rs79586456	rs76505784	rs78816356		rs850294		rs850294	rs79586456	rs78865787
rs79586456	rs8044524	rs77822621	rs78865787		rs928008		rs928008	rs8044524	rs79586456
rs8044524	rs8093038	rs784420	rs79586456		rs9599996		rs9599996	rs8093038	rs8044524
rs8093038	rs8111359	rs78816356	rs8044524		rs9611014		rs9611014	rs8111359	rs8093038
rs8111359	rs850294	rs78865787	rs8093038		rs9642092		rs9642092	rs850294	rs8111359
rs850294	rs9273138	rs79586456	rs8111359		rs974801		rs974801	rs9273138	rs850294
rs9273138	rs928008	rs8044524	rs850294					rs928008	rs9273138
rs928008	rs9399469	rs8093038	rs9273138					rs9399469	rs928008
rs9399469	rs9599996	rs8111359	rs928008					rs9599996	rs9399469
rs9599996	rs9642092	rs850294	rs9399469					rs9642092	rs9599996
rs9642092	rs974801	rs9273138	rs9599996					rs974801	rs9611014
rs974801		rs928008	rs9642092						rs9642092
		rs9399469	rs974801						rs974801
		rs9599996
		rs9642092
		rs974801

## Sheet: Table 7
Table 7: Mendelian randomization (MR) analysis for the associations of bioavailable testosterone (BT) with cancers risk in cancer-specific GWAS.
Cancer	Estimation	SNPs	Bate	SE	P value	OR (95% CI)
Breast cancer	MR Egger	103	0.200028	0.0826143	0.0172522	1.221437(1.0388397,1.436131)
	Weighted median	103	0.107495	0.0398341	0.00696371	1.113486(1.0298575,1.203905)
	Inverse variance weighted	103	0.131623	0.0361465	0.000271184	1.140678(1.0626607,1.224423)
	Simple mode	103	0.308593	0.116097	0.00912558	1.361508(1.0844166,1.709401)
	Weighted mode	103	0.0356847	0.0595135	0.550097	1.036329(0.9222291,1.164546)
Ovarian cancer	MR Egger	103	0.0402246	0.127187	0.752455	1.0410446(0.8113452,1.3357739)
	Weighted median	103	-0.0361998	0.0883023	0.68184	0.9644476(0.8111744,1.1466822)
	Inverse variance weighted	103	-0.145115	0.0560216	0.0095882	0.8649230(0.7749807,0.9653037)
	Simple mode	103	-0.288105	0.195313	0.143268	0.7496827(0.5112385,1.0993385)
	Weighted mode	103	-0.01464	0.109499	0.893903	0.9854667(0.7951238,1.2213754)
Cervical cancer	MR Egger	106	0.00138743	0.00139112	0.320911	1.001388(0.9986617,1.004122)
	Weighted median	106	0.00167692	0.00104485	0.108507	1.001678(0.9996291,1.003732)
	Inverse variance weighted	106	0.000653594	0.000594478	0.271575	1.000654(0.9994885,1.001820)
	Simple mode	106	0.00150719	0.00218462	0.491773	1.001508(0.9972292,1.005806)
	Weighted mode	106	0.00150719	0.00123122	0.223639	1.001508(0.9990944,1.003928)
Endometrial cancer	MR Egger	108	0.581508	0.164568	0.000608898	1.788734(1.2955748,2.469615)
	Weighted median	108	0.38934	0.114862	0.000699863	1.476007(1.1784625,1.848677)
	Inverse variance weighted	108	0.379097	0.0716661	1.2247e-07	1.460965(1.2695109,1.681293)
	Simple mode	108	0.405648	0.234286	0.0862577	1.500275(0.9478574,2.374645)
	Weighted mode	108	0.417224	0.124592	0.00112172	1.517743(1.1888935,1.937552)
Bladder cancer	MR Egger	29	0.000528241	0.0011265	0.64289	1.000528(0.9983217,1.002740)
	Weighted median	29	0.00107058	0.000860824	0.213622	1.001071(0.9993836,1.002762)
	Inverse variance weighted	29	0.00120517	0.000587017	0.0400678	1.001206(1.0000546,1.002359)
	Simple mode	29	0.00233018	0.00150475	0.13272	1.002333(0.9993811,1.005293)
	Weighted mode	29	0.00121385	0.000854621	0.16655	1.001215(0.9995389,1.002893)
Kidney cancer	MR Egger	105	0.276285	0.394364	0.485143	1.3182237(0.6085543,2.855479)
	Weighted median	105	-0.177472	0.274772	0.518353	0.8373847(0.4886910,1.434881)
	Inverse variance weighted	105	-0.110754	0.166883	0.506908	0.8951592(0.6454262,1.241521)
	Simple mode	105	0.351636	0.541996	0.517912	1.4213905(0.4913112,4.112161)
	Weighted mode	105	-0.111262	0.332534	0.738609	0.8947044(0.4662526,1.716872)
Thyroid cancer	MR Egger	53	-1.91714	1.1602	0.104592	0.1470269(0.01512920,1.4288200)
	Weighted median	53	-0.457161	0.687243	0.505916	0.6330784(0.16461302,2.4347301)
	Inverse variance weighted	53	-1.13182	0.530153	0.0327699	0.3224460(0.11407258,0.9114496)
	Simple mode	53	-0.386801	1.41503	0.785665	0.6792260(0.04241475,10.8770647)
	Weighted mode	53	-0.386801	0.734885	0.600888	0.6792260(0.16086721,2.8678810)
Stomach cancer	MR Egger	106	-0.118043	0.483133	0.807458	0.8886577(0.3447333,2.290793)
	Weighted median	106	0.29277	0.34713	0.399003	1.3401352(0.6786806,2.646256)
	Inverse variance weighted	106	0.083386	0.204869	0.683992	1.0869613(0.7274888,1.624059)
	Simple mode	106	0.165123	0.60213	0.784446	1.1795380(0.3623839,3.839326)
	Weighted mode	106	0.204494	0.379396	0.591029	1.2269038(0.5832596,2.580828)
Liver and bile duct cancer	MR Egger	101	-8.34077e-05	0.000631331	0.895162	0.9999166(0.9986801,1.001155)
	Weighted median	101	-0.000160844	0.000393065	0.68239	0.9998392(0.9990692,1.000610)
	Inverse variance weighted	101	0.000253459	0.000257594	0.325143	1.0002535(0.9997486,1.000759)
	Simple mode	101	0.00124892	0.0010488	0.236546	1.0012497(0.9991936,1.003310)
	Weighted mode	101	-0.000747128	0.00061454	0.226942	0.9992532(0.9980503,1.000457)
Cancer of skin	MR Egger	110	-0.00303979	0.00517823	0.558407	0.9969648(0.9868975,1.007135)
	Weighted median	110	-0.00440155	0.00320655	0.169853	0.9956081(0.9893705,1.001885)
	Inverse variance weighted	110	-0.00301565	0.00224655	0.179484	0.9969889(0.9926086,1.001389)
	Simple mode	110	-0.00150961	0.00692065	0.827735	0.9984915(0.9850390,1.012128)
	Weighted mode	110	-0.00322821	0.00391779	0.411747	0.9967770(0.9891522,1.004461)

## Sheet: Table 8
Table 8: Mendelian randomization (MR) analysis for the associations of total testosterone (TT) with cancers risk in cancer-specific GWAS.
Cancer	Estimation	SNPs	Bate	SE	P value	OR (95% CI)
Breast cancer	MR Egger	100	0.327797	0.10411	0.00217483	1.387907(1.1317228,1.702082)
	Weighted median	100	0.185223	0.0425221	1.32503e-05	1.203487(1.1072506,1.308088)
	Inverse variance weighted	100	0.162489	0.0414896	8.98928e-05	1.176435(1.0845542,1.276100)
	Simple mode	100	0.150461	0.0999254	0.135319	1.162370(0.9556224,1.413848)
	Weighted mode	100	0.223515	0.0664041	0.00108679	1.250465(1.0978601,1.424281)
Ovarian cancer	MR Egger	99	-0.100814	0.14913	0.500643	0.9041015(0.6749551,1.2110430)
	Weighted median	99	-0.133758	0.0817527	0.101812	0.8748014(0.7452812,1.0268306)
	Inverse variance weighted	99	-0.132576	0.0584101	0.0232231	0.8758364(0.7810941,0.9820705)
	Simple mode	99	-0.147357	0.210819	0.486224	0.8629860(0.5708884,1.3045367)
	Weighted mode	99	-0.253817	0.201808	0.211483	0.7758334(0.5223792,1.1522615)
Cervical cancer	MR Egger	104	0.000587575	0.0016256	0.718509	1.000588(0.9974048,1.003781)
	Weighted median	104	0.00159581	0.00102346	0.118942	1.001597(0.9995899,1.003608)
	Inverse variance weighted	104	0.00196102	0.000642668	0.002278	1.001963(1.0007016,1.003226)
	Simple mode	104	0.00245999	0.00227236	0.281527	1.002463(0.9980082,1.006938)
	Weighted mode	104	0.00201373	0.00181406	0.269555	1.002016(0.9984594,1.005585)
Endometrial cancer	MR Egger	101	0.421168	0.204845	0.0424106	1.523740(1.0198673,2.276554)
	Weighted median	101	0.384169	0.102411	0.000175968	1.468394(1.2013460,1.794804)
	Inverse variance weighted	101	0.345311	0.0796531	1.45635e-05	1.412429(1.2082720,1.651083)
	Simple mode	101	0.385787	0.279327	0.170317	1.470772(0.8507018,2.542806)
	Weighted mode	101	0.408471	0.213666	0.0587737	1.504516(0.9897389,2.287037)
Bladder cancer	MR Egger	35	0.0025851	0.00244122	0.297316	1.002588(0.9978027,1.007397)
	Weighted median	35	0.000836335	0.000993889	0.400081	1.000837(0.9988889,1.002788)
	Inverse variance weighted	35	0.000994725	0.000718061	0.165963	1.000995(0.9995874,1.002405)
	Simple mode	35	0.00114221	0.00173187	0.514002	1.001143(0.9977503,1.004547)
	Weighted mode	35	0.00114221	0.00135417	0.404857	1.001143(0.9984892,1.003804)
Kidney cancer	MR Egger	94	0.798836	0.514215	0.123735	2.222953(0.8113758,6.090297)
	Weighted median	94	0.119195	0.291216	0.682318	1.126590(0.6366159,1.993675)
	Inverse variance weighted	94	0.177636	0.192958	0.357262	1.194390(0.8182715,1.743392)
	Simple mode	94	0.286704	0.666592	0.668115	1.332030(0.3606614,4.919581)
	Weighted mode	94	0.15404	0.485469	0.751726	1.166537(0.4504631,3.020912)
Thyroid cancer	MR Egger	45	-2.68587	1.5776	0.0958815	0.06816195(0.003094987,1.501154)
	Weighted median	45	-0.195601	0.718374	0.785405	0.82234035(0.201168118,3.361585)
	Inverse variance weighted	45	-0.178895	0.530811	0.736101	0.83619393(0.295441390,2.366697)
	Simple mode	45	-1.3337	1.50633	0.380759	0.26350163(0.013758312,5.046630)
	Weighted mode	45	-0.477161	1.12841	0.674457	0.62054258(0.067959125,5.666246)
Stomach cancer	MR Egger	94	-0.385594	0.631697	0.543096	0.6800468(0.1971638,2.345580)
	Weighted median	94	-0.0912232	0.377641	0.809121	0.9128140(0.4354394,1.913537)
	Inverse variance weighted	94	-0.00800476	0.23704	0.973061	0.9920272(0.6233775,1.578687)
	Simple mode	94	0.444775	0.777998	0.56891	1.5601391(0.3395615,7.168168)
	Weighted mode	94	0.0332832	0.566369	0.953265	1.0338432(0.3406838,3.137313)
Liver and bile duct cancer	MR Egger	99	-0.000303129	0.00074633	0.685521	0.9996969(0.9982356,1.001160)
	Weighted median	99	0.000177178	0.000419058	0.672441	1.0001772(0.9993560,1.000999)
	Inverse variance weighted	99	0.000231538	0.000278416	0.405622	1.0002316(0.9996859,1.000778)
	Simple mode	99	0.000331935	0.00107546	0.758247	1.0003320(0.9982256,1.002443)
	Weighted mode	99	0.000430946	0.000867158	0.620328	1.0004310(0.9987321,1.002133)
Cancer of skin	MR Egger	101	-0.00347762	0.00580958	0.550806	0.9965284(0.9852455,1.007941)
	Weighted median	101	0.00170057	0.00293104	0.561784	1.0017020(0.9959639,1.007473)
	Inverse variance weighted	101	0.000673047	0.00230296	0.770093	1.0006733(0.9961666,1.005200)
	Simple mode	101	0.00155339	0.0070662	0.826448	1.0015546(0.9877789,1.015522)
	Weighted mode	101	0.00426059	0.00494285	0.390766	1.0042697(0.9945873,1.014046)

## Sheet: Table 9
Table 9: Sensitivity analysis of mendelian randomization analysis of bioavailable testosterone (BT) on different types of cancer.
Cancers	Heterogeneity				Pleiotropy		Outlier examination by MR-PRESSO
	MR-Egger		Inverse variance weighted		MR-Egger		Before correction			After correction (if necessary)
	Q	P value	Q	P value	Intercept	P value	MR Analysis Causal Estimate	SD	P value	MR Analysis Causal Estimate	SD	P value
Breast cancer	250.344	1.11586e-14	252.446	9.36156e-15	-0.00261052	0.35925	0.131623	0.0361465	0.000428064	0.151931	0.0325531	9.49729e-06
Ovarian cancer	132.931	0.0182367	136.386	0.0130171	-0.00704636	0.108328	-0.145115	0.0560216	0.010991	-0.154719	0.0542616	0.00527921
Cervical cancer	96.6932	0.68171	97.0337	0.697756	-2.72871e-05	0.560838	0.000653594	0.000571482	0.255356	NA	NA	NA
Endometrial cancer	182.602	5.49003e-06	185.812	3.58973e-06	-0.00762977	0.175133	0.379097	0.0716661	6.54874e-07	0.351143	0.0690244	1.57923e-06
Bladder cancer	18.6752	0.881531	19.1709	0.892779	2.61162e-05	0.487423	0.00120517	0.000485728	0.019369	NA	NA	NA
Kidney cancer	102.658	0.490969	103.831	0.486216	-0.0142431	0.281253	-0.110754	0.166748	0.508033	NA	NA	NA
Thyroid cancer	88.5528	0.000871969	89.5605	0.000935221	0.0291152	0.44969	-1.13182	0.530153	0.0375022	-0.775129	0.436728	0.0820093
Stomach cancer	81.9969	0.945392	82.2089	0.951203	0.00742297	0.646218	0.083386	0.181276	0.646471	NA	NA	NA
Liver and bile duct cancer	88.3888	0.768839	88.7304	0.782696	1.21204e-05	0.560252	0.000253459	0.000242646	0.298744	NA	NA	NA
Cancer of skin	189.569	2.0686e-06	189.569	2.77782e-06	9.12524e-07	0.995876	-0.00301565	0.00224655	0.182273	-0.00468832	0.00195654	0.0183164

[truncated: 3 more sheets: Table 10, Table 11, Table 12]
